# Supplementary material for: Transient Complexity of E. coli Lipidome Is Explained by Fatty Acyl Synthesis and Cyclopropanation
Source: Metabolites. 2022 Aug 24;12(9):784. doi: 10.3390/metabo12090784 (PMC9500627; doi:10.3390/metabo12090784)
Supplement: Supplementary file 1 [file metabolites-12-00784-s001.zip]

Archive with 1 entries (1 files):
- metabolites-1877287-supplementary.pdf
